# Supplementary material for: Whole-Genome Analysis of Mycobacterium avium subsp. paratuberculosis IS900 Insertions Reveals Strain Type-Specific Modalities
Source: Front Microbiol. 2021 May 10;12:660002. doi: 10.3389/fmicb.2021.660002 (PMC8141618; doi:10.3389/fmicb.2021.660002)
Supplement: Supplementary Table 1 — Detail of all orthologous loci. [file Table_1.XLSX]

## Sheet: Table 2
Telford in silico RFLP
IS900 Loci	Position on Telford genome		BstEII digest size (bp)	Orientation	Band RFLP	gene upstream	gene upstream name	gene upstream annotation	gene downstream	gene downstream name	gene downstream annotation
	Start	Stop
1	42594	44047	5330	F	4	EGA31_RS00210	NA	transcriptional regulator	EGA31_RS00225	NA	XRE family transcriptional regulator
2	164102	165555	2964	R	15	EGA31_RS00845	NA	PPE family protein	EGA31_RS00860	NA	WXG100 family type VII secretion target
3	352370	353823	3317	F	11	EGA31_RS01730	NA	DUF4352 domain-containing protein	EGA31_RS01745	NA	histidine phosphatase family protein
4	407578	409031	2276	F	21	EGA31_RS01970	NA	adenosine deaminase family protein	EGA31_RS01985	NA	XRE family transcriptional regulator
5	1332870	1334323	2913	R	16	EGA31_RS06660	dapD	2,3,4,5-tetrahydropyridine-2,6-dicarboxylate N-succinyltransferase	EGA31_RS06675	NA	PE domain-containing protein
6	1354944	1356397	4180	F	8	EGA31_RS06760	NA	ABC transporter ATP-binding protein	EGA31_RS06775	NA	acyl-ACP desaturase
7	1450381	1451790	2190	R	22	EGA31_RS07185	NA	hypothetical protein	EGA31_RS07200	NA	IS3 family transposase
8	2002507	2003960	3112	R	13	EGA31_RS09560	NA	hypothetical protein	EGA31_RS09575	NA	hypothetical protein
9	2094566	2096014	4255	F	7	EGA31_RS09955	NA	nitrite/sulfite reductase	EGA31_RS09970	NA	cytochrome P450
10	2383855	2385307	3006	F	14	EGA31_RS11245	NA	hypothetical protein	EGA31_RS11260	NA	hypothetical protein
11	2403861	2405314	2464	F	19	EGA31_RS11355	NA	hypothetical protein	EGA31_RS11370	NA	sigma-70 family RNA polymerase sigma factor
12	2416112	2417565	5830	F	2	EGA31_RS11420	NA	deferrochelatase/peroxidase EfeB	EGA31_RS11435	NA	NADP oxidoreductase
13	2437003	2438456	5112	R	5	EGA31_RS11535	NA	Dyp-type peroxidase	EGA31_RS11550	NA	TetR/AcrR family transcriptional regulator
14	2596015	2597468	4107	F	9	EGA31_RS12360	NA	GlsB/YeaQ/YmgE family stress response membrane protein	EGA31_RS12375	NA	hypothetical protein
15	2769547	2771000	3115	R	12	EGA31_RS13180	NA	DUF4247 domain-containing protein	EGA31_RS13195	NA	DUF350 domain-containing protein
16	2906188	2907641	4514	R	6	EGA31_RS13845	NA	biotin/lipoyl-binding protein	EGA31_RS13860	NA	acyl-CoA dehydrogenase
17	2954289	2955742	8699	R	1	EGA31_RS14055	pstS	phosphate ABC transporter substrate-binding protein PstS	EGA31_RS14070	NA	SDR family oxidoreductase
18	3191811	3193264	4041	R	10	EGA31_RS15265	NA	TetR/AcrR family transcriptional regulator	EGA31_RS15280	NA	acyl-ACP desaturase
19	3485704	3487157	5520	R	3	EGA31_RS16520	NA	DNA-3-methyladenine glycosylase 2 family protein	EGA31_RS16535	NA	methylated-DNA--[protein]-cysteine S-methyltransferase
20	3955714	3957167	2286	F	20	EGA31_RS18930	NA	MaoC family dehydratase	EGA31_RS18945	NA	hypothetical protein
21	4164267	4165720	2716	R	18	EGA31_RS19990	NA	diaminopimelate decarboxylase	EGA31_RS20005	NA	divalent metal cation transporter
22	4825455	4826908	2835	F	17	EGA31_RS23125	NA	GMC family oxidoreductase	EGA31_RS23140	NA	NAD(P)-dependent oxidoreductase
K10 in silico RFLP
IS900 Loci	Position on K10 genome		BstEII digest size (bp)	Orientation	Band RFLP	gene upstream	gene upstream name	gene upstream annotation	gene downstream	gene downstream name	gene downstream annotation
	Start	Stop
1	39805	41258	5330	F	4	MAP_RS00180	NA	transcriptional regulator	MAP_RS00190	NA	XRE family transcriptional regulator
2	161488	162941	2964	R	12	MAP_RS00795	NA	PPE family protein	MAP_RS00805	NA	EsxD
3	1002497	1003950	3767	F	7	MAP_RS04890	NA	PPE family protein	MAP_RS04900	NA	TetR/AcrR family transcriptional regulator
4	1078053	1079506	3115	F	10	MAP_RS05255	NA	DUF350 domain-containing protein	MAP_RS05265	NA	DUF4247 domain-containing protein
5	1882157	1883610	7124	F	3	MAP_RS08760	NA	TetR/AcrR family transcriptional regulator	MAP_RS08770	NA	NADP oxidoreductase
6	1933782	1935235	2464	R	14	MAP_RS09005	NA	RNA polymerase subunit sigma	MAP_RS09015	NA	hypothetical protein
7	1946774	1948226	7235	F	2	MAP_RS09075	NA	hypothetical protein	MAP_RS09085	NA	dihydrodipicolinate reductase
8	1955273	1956725	3006	R	11	MAP_RS09120	NA	hypothetical protein	MAP_RS09130	NA	hypothetical protein
9	2241850	2243303	4231	R	6	MAP_RS10330	NA	cytochrome P450	MAP_RS10340	NA	sulfite reductase
10	2333850	2335303	4639	F	5	MAP_RS10710	NA	hypothetical protein	MAP_RS10720	NA	hypothetical protein
11	2388798	2390207	2190	F	16	MAP_RS10955	NA	IS3 family transposase	MAP_RS10965	NA	hypothetical protein
12	2448184	2449637	3449	R	8	MAP_RS11200	NA	acyl-ACP desaturase	MAP_RS11210	NA	acyl-ACP desaturase
13	2744990	2746443	8992	R	1	MAP_RS12455	NA	DNA-3-methyladenine glycosylase 2 family protein	MAP_RS12465	NA	methylated-DNA--protein-cysteine methyltransferase
14	2897850	2899303	2913	F	13	MAP_RS13145	NA	PE domain-containing protein	MAP_RS13155	dapD	2,3,4,5-tetrahydropyridine-2,6-dicarboxylate N-succinyltransferase
15	3867288	3868741	1641	F	17	MAP_RS17885	NA	dehydrogenase	MAP_RS17895	NA	histidine phosphatase family protein
16	4529238	4530691	2352	F	15	MAP_RS20845	NA	divalent metal cation transporter	MAP_RS20855	NA	hypothetical protein
17	4747596	4748979	3362	F	9	MAP_RS21945	NA	GMC family oxidoreductase	MAP_RS21955	NA	NAD(P)-dependent oxidoreductase
S397 in silico RFLP
IS900 Loci	Position on S397 genome		BstEII digest size (bp)	Orientation	Band RFLP	gene upstream	gene upstream name	gene upstream annotation	gene downstream	gene downstream name	gene downstream annotation
	Start	Stop
1	106096	107549	5330	R	3	MAPS_RS00520	NA	helix-turn-helix transcriptional regulator	MAPS_RS00530	NA	WhiB family transcriptional regulator
2	164017	165470	2966	R	12	MAPS_RS00830	NA	PPE family protein	MAPS_RS00840	NA	WXG100 family type VII secretion target
3	352390	353843	3318	F	9	MAPS_RS01720	NA	DUF4352 domain-containing protein	MAPS_RS01730	NA	histidine phosphatase family protein
4	1329875	1331328	2913	R	13	MAPS_RS06540	dapD	2,3,4,5-tetrahydropyridine-2,6-dicarboxylate N-succinyltransferase	MAPS_RS06550	NA	PE domain-containing protein
5	1351811	1353264	3711	F	7	MAPS_RS06635	NA	ABC transporter ATP-binding protein	MAPS_RS06645	NA	TetR family transcriptional regulator
6	1788648	1790101	3449	F	8	MAPS_RS08645	NA	acyl-ACP desaturase	MAPS_RS08655	NA	acyl-ACP desaturase
7	1882227	1883636	2190	R	19	MAPS_RS09040	NA	hypothetical protein	MAPS_RS09050	NA	IS3 family transposase
8	2427721	2429174	2584	R	16	MAPS_RS11370	NA	alanine and proline-rich secreted protein Apa	MAPS_RS11380	NA	GlsB/YeaQ/YmgE family stress response membrane protein
9	2586727	2588179	7124	F	1	MAPS_RS12180	NA	TetR/AcrR family transcriptional regulator	MAPS_RS12190	NA	NAD(P)-binding domain-containing protein
10	2607618	2609071	3818	R	6	MAPS_RS12290	NA	Dyp-type peroxidase	MAPS_RS12300	NA	deferrochelatase/peroxidase EfeB
11	2619869	2621322	2464	R	17	MAPS_RS12350	NA	sigma-70 family RNA polymerase sigma factor	MAPS_RS12360	NA	DoxX family protein
12	2639909	2641361	3006	R	11	MAPS_RS12455	NA	hypothetical protein	MAPS_RS12465	NA	hypothetical protein
13	2929000	2930448	4279	R	5	MAPS_RS13705	NA	cytochrome P450	MAPS_RS13715	NA	nitrite/sulfite reductase
14	3021119	3022572	4639	F	4	MAPS_RS14090	NA	hypothetical protein	MAPS_RS14100	NA	hypothetical protein
15	3194492	3195945	3115	R	10	MAPS_RS14900	NA	DUF4247 domain-containing protein	MAPS_RS14910	NA	DUF350 domain-containing protein
16	3748461	3749914	5520	R	2	MAPS_RS17545	NA	DNA-3-methyladenine glycosylase 2 family protein	MAPS_RS17555	NA	methylated-DNA--[protein]-cysteine S-methyltransferase
17	3942401	3943854	2650	F	15	MAPS_RS18525	NA	MaoC family dehydratase	MAPS_RS18535	NA	type II toxin-antitoxin system RelE/ParE family toxin
18	4151012	4152465	2352	R	18	MAPS_RS19570	NA	hypothetical protein	MAPS_RS19580	NA	divalent metal cation transporter
19	4813680	4815133	2670	F	14	MAPS_RS22655	NA	SRPBCC family protein	MAPS_RS22665	NA	mycofactocin-coupled SDR family oxidoreductase
