# Supplementary material for: Whole-Genome Analysis of Mycobacterium avium subsp. paratuberculosis IS900 Insertions Reveals Strain Type-Specific Modalities
Source: Front Microbiol. 2021 May 10;12:660002. doi: 10.3389/fmicb.2021.660002 (PMC8141618; doi:10.3389/fmicb.2021.660002)
Supplement: Supplementary Table 2 — IS900 orthologous sites and orthologous loci between the three Map genomes. [file Table_2.XLSX]

## Sheet: Summary
Locus number	K-10	S397	Telford
1	K-10|1|u|39805:41258	S397|1|d|106096:107549	Telford|1|u|42594:44047
2	K-10|1|d|39805:41258	S397|1|u|106096:107549	Telford|1|d|42594:44047
3	K-10|2|u|161488:162941	S397|2|u|164017:165470	Telford|2|u|164102:165555
4	K-10|2|d|161488:162941	S397|2|d|164017:165470	Telford|2|d|164102:165555
5	K-10|3|u|1002497:1003950
6	K-10|3|d|1002497:1003950
7	K-10|4|u|1078053:1079506	S397|15|d|3194492:3195945	Telford|15|d|2769547:2771000
8	K-10|4|d|1078053:1079506	S397|15|u|3194492:3195945	Telford|15|u|2769547:2771000
9		S397|10|u|2607618:2609071	Telford|13|u|2437003:2438456
10	K-10|5|u|1882157:1883610	S397|9|u|2586727:2588179	Telford|13|d|2437003:2438456
11	K-10|5|d|1882157:1883610	S397|9|d|2586727:2588179	Telford|12|d|2416112:2417565
12		S397|10|d|2607618:2609071	Telford|12|u|2416112:2417565
13	K-10|6|u|1933782:1935235	S397|11|u|2619869:2621322	Telford|11|d|2403861:2405314
14	K-10|6|d|1933782:1935235	S397|11|d|2619869:2621322	Telford|11|u|2403861:2405314
15	K-10|7|u|1946774:1948226
16	K-10|7|d|1946774:1948226
17	K-10|8|u|1955273:1956725	S397|12|u|2639909:2641361	Telford|10|d|2383855:2385307
18	K-10|8|d|1955273:1956725	S397|12|d|2639909:2641361	Telford|10|u|2383855:2385307
19	K-10|9|u|2241850:2243303	S397|13|u|2929000:2930448	Telford|9|d|2094566:2096014
20	K-10|9|d|2241850:2243303	S397|13|d|2929000:2930448	Telford|9|u|2094566:2096014
21		S397|8|u|2427721:2429174	Telford|8|u|2002507:2003960
22	K-10|10|u|2333850:2335303	S397|14|u|3021119:3022572	Telford|8|d|2002507:2003960
23	K-10|10|d|2333850:2335303	S397|14|d|3021119:3022572	Telford|14|d|2596015:2597468
24		S397|8|d|2427721:2429174	Telford|14|u|2596015:2597468
25	K-10|11|u|2388798:2390207	S397|7|d|1882227:1883636	Telford|7|d|1450381:1451790
26	K-10|11|d|2388798:2390207	S397|7|u|1882227:1883636	Telford|7|u|1450381:1451790
27		S397|5|u|1351811:1353264	Telford|6|u|1354944:1356397
28	K-10|12|u|2448184:2449637	S397|6|d|1788648:1790101	Telford|6|d|1354944:1356397
29	K-10|12|d|2448184:2449637	S397|6|u|1788648:1790101	Telford|18|d|3191811:3193264
30		S397|5|d|1351811:1353264	Telford|18|u|3191811:3193264
31	K-10|13|u|2744990:2746443	S397|16|u|3748461:3749914	Telford|19|u|3485704:3487157
32	K-10|13|d|2744990:2746443	S397|16|d|3748461:3749914	Telford|19|d|3485704:3487157
33	K-10|14|u|2897850:2899303	S397|4|d|1329875:1331328	Telford|5|d|1332870:1334323
34	K-10|14|d|2897850:2899303	S397|4|u|1329875:1331328	Telford|5|u|1332870:1334323
35		S397|17|d|3942401:3943854	Telford|21|u|4164267:4165720
36	K-10|16|u|4529238:4530691	S397|18|d|4151012:4152465	Telford|21|d|4164267:4165720
37	K-10|16|d|4529238:4530691	S397|18|u|4151012:4152465	Telford|20|d|3955714:3957167
38	K-10|15|u|3867288:3868741	S397|17|u|3942401:3943854	Telford|20|u|3955714:3957167
39	K-10|15|d|3867288:3868741	S397|3|d|352390:353843	Telford|3|d|352370:353823
40		S397|3|u|352390:353843	Telford|3|u|352370:353823
41	K-10|17|u|4747596:4748979
42	K-10|17|d|4747596:4748979	S397|19|d|4813680:4815133	Telford|22|d|4825455:4826908
43		S397|19|u|4813680:4815133	Telford|22|u|4825455:4826908
44			Telford|4|u|407578:409031
45			Telford|4|d|407578:409031
46			Telford|16|u|2906188:2907641
47			Telford|16|d|2906188:2907641
48			Telford|17|u|2954289:2955742
49			Telford|17|d|2954289:2955742
Green: Conserved loci, Dark blue and light blue: Conserved loci only in two genome, Orange: Unique loci, Other: Recombinant loci

## Sheet: K-10_results
K-10	start	stop	percID	coverage	S397	subjectIS	start	stop	percID	coverage	Telford	subjectIS
K-10|1|u|39805:41258	107549	109549	99.9	100	S397|1|d|106096:107549	IS1	40594	42594	99.85	100	Telford|1|u|42594:44047	IS1
K-10|1|d|39805:41258	104096	106094	99.55	99.9	S397|1|u|106096:107549	IS1	44049	46047	99.65	99.9	Telford|1|d|42594:44047	IS1
K-10|2|u|161488:162941	162015	164015	99.7	100	S397|2|u|164017:165470	IS2	162102	164102	99.95	100	Telford|2|u|164102:165555	IS2
K-10|2|d|161488:162941	165470	167470	99.85	100	S397|2|d|164017:165470	IS2	165555	167555	99.9	100	Telford|2|d|164102:165555	IS2
K-10|3|u|1002497:1003950	3269910	3271910	100	100			2845068	2847068	100	100
K-10|3|d|1002497:1003950	3267909	3269909	99.75	100			2843067	2845067	99.65	100
K-10|4|u|1078053:1079506	3195945	3197945	99.9	100	S397|15|d|3194492:3195945	IS15	2771000	2773000	99.85	100	Telford|15|d|2769547:2771000	IS15
K-10|4|d|1078053:1079506	3192492	3194492	100	100	S397|15|u|3194492:3195945	IS15	2767547	2769545	100	99.9	Telford|15|u|2769547:2771000	IS15
K-10|5|u|1882157:1883610	2584725	2586726	99.85	100.05	S397|9|u|2586727:2588179	IS9	2438456	2440457	99.8	100.05	Telford|13|d|2437003:2438456	IS13
K-10|5|d|1882157:1883610	2588179	2590179	99.95	100	S397|9|d|2586727:2588179	IS9	2417565	2419565	100	100	Telford|12|d|2416112:2417565	IS12
K-10|6|u|1933782:1935235	2617872	2619867	99.7	99.75	S397|11|u|2619869:2621322	IS11	2405316	2407311	99.65	99.75	Telford|11|d|2403861:2405314	IS11
K-10|6|d|1933782:1935235	2621322	2623322	100	100	S397|11|d|2619869:2621322	IS11	2401861	2403861	100	100	Telford|11|u|2403861:2405314	IS11
K-10|7|u|1946774:1948226	2630861	2632861	99.9	100			2392355	2394355	99.9	100
K-10|7|d|1946774:1948226	2632863	2634862	99.95	99.95			2390354	2392353	99.95	99.95
K-10|8|u|1955273:1956725	2637909	2639909	99.95	100	S397|12|u|2639909:2641361	IS12	2385309	2387307	99.95	99.9	Telford|10|d|2383855:2385307	IS10
K-10|8|d|1955273:1956725	2641361	2643361	100	100	S397|12|d|2639909:2641361	IS12	2381864	2383855	99.55	99.55	Telford|10|u|2383855:2385307	IS10
K-10|9|u|2241850:2243303	2927000	2929000	99.95	100	S397|13|u|2929000:2930448	IS13	2096014	2098014	99.95	100	Telford|9|d|2094566:2096014	IS9
K-10|9|d|2241850:2243303	2930501	2932501	99.9	100	S397|13|d|2929000:2930448	IS13	2092537	2094537	99.95	100	Telford|9|u|2094566:2096014	IS9
K-10|10|u|2333850:2335303	3019119	3021117	99.8	99.9	S397|14|u|3021119:3022572	IS14	2003962	2005960	99.8	99.9	Telford|8|d|2002507:2003960	IS8
K-10|10|d|2333850:2335303	3022572	3024572	99.9	100	S397|14|d|3021119:3022572	IS14	2597470	2599468	99.9	99.9	Telford|14|d|2596015:2597468	IS14
K-10|11|u|2388798:2390207	1883636	1885636	99.9	100	S397|7|d|1882227:1883636	IS7	1451790	1453790	99.95	100	Telford|7|d|1450381:1451790	IS7
K-10|11|d|2388798:2390207	1880227	1882225	99.85	99.9	S397|7|u|1882227:1883636	IS7	1448381	1450379	99.85	99.9	Telford|7|u|1450381:1451790	IS7
K-10|12|u|2448184:2449637	1790101	1792101	99.75	100	S397|6|d|1788648:1790101	IS6	1356397	1360249	99.42	192.6	Telford|6|d|1354944:1356397	IS6
K-10|12|d|2448184:2449637	1786648	1788644	100	99.8	S397|6|u|1788648:1790101	IS6	3193268	3195264	99.9	99.8	Telford|18|d|3191811:3193264	IS18
K-10|13|u|2744990:2746443	3746461	3748461	99.75	100	S397|16|u|3748461:3749914	IS16	3483704	3485704	99.8	100	Telford|19|u|3485704:3487157	IS19
K-10|13|d|2744990:2746443	3749914	3751914	99.9	100	S397|16|d|3748461:3749914	IS16	3487157	3489157	99.9	100	Telford|19|d|3485704:3487157	IS19
K-10|14|u|2897850:2899303	1331356	1333328	99.949	98.6	S397|4|d|1329875:1331328	IS4	1334351	1336323	99.949	98.6	Telford|5|d|1332870:1334323	IS5
K-10|14|d|2897850:2899303	1327875	1329875	99.9	100	S397|4|u|1329875:1331328	IS4	1330870	1332870	99.9	100	Telford|5|u|1332870:1334323	IS5
K-10|15|u|3867288:3868741	3940401	3942401	99.9	100	S397|17|u|3942401:3943854	IS17	3953714	3955711	99.95	99.85	Telford|20|u|3955714:3957167	IS20
K-10|15|d|3867288:3868741	353844	355843	99.75	99.95	S397|3|d|352390:353843	IS3	353824	355823	99.8	99.95	Telford|3|d|352370:353823	IS3
K-10|16|u|4529238:4530691	4152465	4154465	99.9	100	S397|18|d|4151012:4152465	IS18	4165720	4167720	99.9	100	Telford|21|d|4164267:4165720	IS21
K-10|16|d|4529238:4530691	4149012	4151010	99.9	99.9	S397|18|u|4151012:4152465	IS18	3957169	3959167	99.9	99.9	Telford|20|d|3955714:3957167	IS20
K-10|17|u|4747596:4748979	342799	344799	99.7	100			342780	344780	99.85	100
K-10|17|d|4747596:4748979	4815135	4817133	99.95	99.9	S397|19|d|4813680:4815133	IS19	4826910	4828908	99.95	99.9	Telford|22|d|4825455:4826908	IS22

## Sheet: S397_results
S397	start	stop	percID	coverage	K-10	subjectIS	start	stop	percID	coverage	Telford	subjectIS
S397|1|u|106096:107549	41260	43258	99.55	99.9	K-10|1|d|39805:41258	IS1	44047	46047	99.8	100	Telford|1|d|42594:44047	IS1
S397|1|d|106096:107549	37805	39805	99.9	100	K-10|1|u|39805:41258	IS1	40594	42594	99.95	100	Telford|1|u|42594:44047	IS1
S397|2|u|164017:165470	159490	161486	99.7	99.8	K-10|2|u|161488:162941	IS2	162104	164100	99.65	99.8	Telford|2|u|164102:165555	IS2
S397|2|d|164017:165470	162941	164941	99.85	100	K-10|2|d|161488:162941	IS2	165555	167555	99.95	100	Telford|2|d|164102:165555	IS2
S397|3|u|352390:353843	4738009	4740005	99.9	99.8			350371	352367	99.95	99.8	Telford|3|u|352370:353823	IS3
S397|3|d|352390:353843	3868743	3870741	99.75	99.9	K-10|15|d|3867288:3868741	IS15	353823	355823	99.95	100	Telford|3|d|352370:353823	IS3
S397|4|u|1329875:1331328	2899303	2901303	99.9	100	K-10|14|d|2897850:2899303	IS14	1330870	1332870	100	100	Telford|5|u|1332870:1334323	IS5
S397|4|d|1329875:1331328	2895850	2897819	100	98.45	K-10|14|u|2897850:2899303	IS14	1334323	1336323	100	100	Telford|5|d|1332870:1334323	IS5
S397|5|u|1351811:1353264	2877367	2879365	99.9	99.9			1352944	1354944	100	100	Telford|6|u|1354944:1356397	IS6
S397|5|d|1351811:1353264	2875352	2877363	99.354	100.55			3189811	3191811	100	100	Telford|18|u|3191811:3193264	IS18
S397|6|u|1788648:1790101	2449641	2451637	100	99.8	K-10|12|d|2448184:2449637	IS12	3193264	3195264	99.9	100	Telford|18|d|3191811:3193264	IS18
S397|6|d|1788648:1790101	2446184	2448184	99.75	100	K-10|12|u|2448184:2449637	IS12	1356397	1360249	99.97	192.6	Telford|6|d|1354944:1356397	IS6
S397|7|u|1882227:1883636	2390209	2392207	99.85	99.9	K-10|11|d|2388798:2390207	IS11	1448381	1450381	99.9	100	Telford|7|u|1450381:1451790	IS7
S397|7|d|1882227:1883636	2386798	2388798	99.9	100	K-10|11|u|2388798:2390207	IS11	1451790	1453790	99.95	100	Telford|7|d|1450381:1451790	IS7
S397|8|u|2427721:2429174	1722462	1724462	99.95	100			2000511	2002475	99.949	98.2	Telford|8|u|2002507:2003960	IS8
S397|8|d|2427721:2429174	1724463	1726463	99.85	100			2594015	2596015	99.95	100	Telford|14|u|2596015:2597468	IS14
S397|9|u|2586727:2588179	1880159	1882157	99.85	99.9	K-10|5|u|1882157:1883610	IS5	2438456	2440455	99.95	99.95	Telford|13|d|2437003:2438456	IS13
S397|9|d|2586727:2588179	1883610	1885610	99.95	100	K-10|5|d|1882157:1883610	IS5	2417565	2419565	99.95	100	Telford|12|d|2416112:2417565	IS12
S397|10|u|2607618:2609071	1920980	1922980	100	100			2435003	2437003	99.95	100	Telford|13|u|2437003:2438456	IS13
S397|10|d|2607618:2609071	1922981	1924981	99.95	100			2414112	2416108	100	99.8	Telford|12|u|2416112:2417565	IS12
S397|11|u|2619869:2621322	1931779	1933781	99.7	100.1	K-10|6|u|1933782:1935235	IS6	2405314	2407314	99.95	100	Telford|11|d|2403861:2405314	IS11
S397|11|d|2619869:2621322	1935235	1937235	100	100	K-10|6|d|1933782:1935235	IS6	2401861	2403861	100	100	Telford|11|u|2403861:2405314	IS11
S397|12|u|2639909:2641361	1953273	1955273	99.95	100	K-10|8|u|1955273:1956725	IS8	2385309	2387307	100	99.9	Telford|10|d|2383855:2385307	IS10
S397|12|d|2639909:2641361	1956725	1958725	100	100	K-10|8|d|1955273:1956725	IS8	2381864	2383855	99.55	99.55	Telford|10|u|2383855:2385307	IS10
S397|13|u|2929000:2930448	2239850	2241850	99.95	100	K-10|9|u|2241850:2243303	IS9	2096014	2098014	100	100	Telford|9|d|2094566:2096014	IS9
S397|13|d|2929000:2930448	2243274	2245250	99.899	98.8	K-10|9|d|2241850:2243303	IS9	2092590	2094590	99.95	100	Telford|9|u|2094566:2096014	IS9
S397|14|u|3021119:3022572	2331850	2333848	99.8	99.9	K-10|10|u|2333850:2335303	IS10	2003960	2005960	100	100	Telford|8|d|2002507:2003960	IS8
S397|14|d|3021119:3022572	2335303	2337303	99.9	100	K-10|10|d|2333850:2335303	IS10	2597470	2599468	100	99.9	Telford|14|d|2596015:2597468	IS14
S397|15|u|3194492:3195945	1079506	1081506	100	100	K-10|4|d|1078053:1079506	IS4	2767547	2769545	100	99.9	Telford|15|u|2769547:2771000	IS15
S397|15|d|3194492:3195945	1076053	1078053	99.9	100	K-10|4|u|1078053:1079506	IS4	2771000	2773000	99.95	100	Telford|15|d|2769547:2771000	IS15
S397|16|u|3748461:3749914	2742990	2744990	99.75	100	K-10|13|u|2744990:2746443	IS13	3483704	3485704	99.95	100	Telford|19|u|3485704:3487157	IS19
S397|16|d|3748461:3749914	2746443	2748443	99.9	100	K-10|13|d|2744990:2746443	IS13	3487157	3489157	100	100	Telford|19|d|3485704:3487157	IS19
S397|17|u|3942401:3943854	3865288	3867288	99.9	100	K-10|15|u|3867288:3868741	IS15	3953714	3955711	99.95	99.85	Telford|20|u|3955714:3957167	IS20
S397|17|d|3942401:3943854	4736021	4738005	99.15	99.2			4162267	4164267	99.95	100	Telford|21|u|4164267:4165720	IS21
S397|18|u|4151012:4152465	4530693	4532691	99.9	99.9	K-10|16|d|4529238:4530691	IS16	3957167	3959167	100	100	Telford|20|d|3955714:3957167	IS20
S397|18|d|4151012:4152465	4527238	4529235	99.95	99.85	K-10|16|u|4529238:4530691	IS16	4165720	4167720	99.9	100	Telford|21|d|4164267:4165720	IS21
S397|19|u|4813680:4815133	0	0	0	0			4823290	4825290	99.95	100	Telford|22|u|4825455:4826908	IS22
S397|19|d|4813680:4815133	4748981	4750979	99.95	99.9	K-10|17|d|4747596:4748979	IS17	4826908	4828908	99.9	100	Telford|22|d|4825455:4826908	IS22

## Sheet: Telford_results
Telford	start	stop	percID	coverage	K-10	subjectIS	start	stop	percID	coverage	S397	subjectIS
Telford|1|u|42594:44047	37805	39805	99.85	100	K-10|1|u|39805:41258	IS1	107549	109549	99.95	100	S397|1|d|106096:107549	IS1
Telford|1|d|42594:44047	41260	43258	99.65	99.9	K-10|1|d|39805:41258	IS1	104096	106096	99.8	100	S397|1|u|106096:107549	IS1
Telford|2|u|164102:165555	159488	161488	99.95	100	K-10|2|u|161488:162941	IS2	162015	164015	99.65	100	S397|2|u|164017:165470	IS2
Telford|2|d|164102:165555	162941	164941	99.9	100	K-10|2|d|161488:162941	IS2	165470	167470	99.95	100	S397|2|d|164017:165470	IS2
Telford|3|u|352370:353823	4738007	4740006	99.95	99.95			350389	352386	99.95	99.85	S397|3|u|352390:353843	IS3
Telford|3|d|352370:353823	3868743	3870741	99.8	99.9	K-10|15|d|3867288:3868741	IS15	353843	355843	99.95	100	S397|3|d|352390:353843	IS3
Telford|4|u|407578:409031	3817816	3819816	99.9	100			405652	407652	100	100
Telford|4|d|407578:409031	3815817	3817815	99.85	99.9			407653	409652	99.95	99.95
Telford|5|u|1332870:1334323	2899303	2901303	99.9	100	K-10|14|d|2897850:2899303	IS14	1327875	1329875	100	100	S397|4|u|1329875:1331328	IS4
Telford|5|d|1332870:1334323	2895850	2897819	100	98.45	K-10|14|u|2897850:2899303	IS14	1331328	1333328	100	100	S397|4|d|1329875:1331328	IS4
Telford|6|u|1354944:1356397	2877367	2879365	99.9	99.9			1349811	1351811	100	100	S397|5|u|1351811:1353264	IS5
Telford|6|d|1354944:1356397	2447396	2448184	99.746	39.4	K-10|12|u|2448184:2449637	IS12	1790101	1790889	100	39.4	S397|6|d|1788648:1790101	IS6
Telford|7|u|1450381:1451790	2390209	2392207	99.85	99.9	K-10|11|d|2388798:2390207	IS11	1880227	1882227	99.9	100	S397|7|u|1882227:1883636	IS7
Telford|7|d|1450381:1451790	2386798	2388798	99.95	100	K-10|11|u|2388798:2390207	IS11	1883636	1885636	99.95	100	S397|7|d|1882227:1883636	IS7
Telford|8|u|2002507:2003960	1722458	1724426	100	98.4			2425717	2427685	99.949	98.4	S397|8|u|2427721:2429174	IS8
Telford|8|d|2002507:2003960	2331850	2333848	99.8	99.9	K-10|10|u|2333850:2335303	IS10	3019119	3021119	100	100	S397|14|u|3021119:3022572	IS14
Telford|9|u|2094566:2096014	2243274	2245274	99.95	100	K-10|9|d|2241850:2243303	IS9	2930472	2932472	99.95	100	S397|13|d|2929000:2930448	IS13
Telford|9|d|2094566:2096014	2239850	2241850	99.95	100	K-10|9|u|2241850:2243303	IS9	2927000	2929000	100	100	S397|13|u|2929000:2930448	IS13
Telford|10|u|2383855:2385307	1956725	1958734	99.552	100.45	K-10|8|d|1955273:1956725	IS8	2641361	2643370	99.552	100.45	S397|12|d|2639909:2641361	IS12
Telford|10|d|2383855:2385307	1953273	1955271	99.95	99.9	K-10|8|u|1955273:1956725	IS8	2637909	2639907	100	99.9	S397|12|u|2639909:2641361	IS12
Telford|11|u|2403861:2405314	1935235	1937235	100	100	K-10|6|d|1933782:1935235	IS6	2621322	2623322	100	100	S397|11|d|2619869:2621322	IS11
Telford|11|d|2403861:2405314	1931779	1933781	99.65	100.1	K-10|6|u|1933782:1935235	IS6	2617869	2619869	99.95	100	S397|11|u|2619869:2621322	IS11
Telford|12|u|2416112:2417565	1922985	1924981	99.95	99.8			2609075	2611071	100	99.8	S397|10|d|2607618:2609071	IS10
Telford|12|d|2416112:2417565	1883610	1885610	100	100	K-10|5|d|1882157:1883610	IS5	2588179	2590179	99.95	100	S397|9|d|2586727:2588179	IS9
Telford|13|u|2437003:2438456	1920980	1922980	99.95	100			2605618	2607618	99.95	100	S397|10|u|2607618:2609071	IS10
Telford|13|d|2437003:2438456	1880158	1882157	99.8	99.95	K-10|5|u|1882157:1883610	IS5	2584726	2586726	99.95	100	S397|9|u|2586727:2588179	IS9
Telford|14|u|2596015:2597468	1724463	1726463	99.8	100			2429174	2431174	99.95	100	S397|8|d|2427721:2429174	IS8
Telford|14|d|2596015:2597468	2335305	2337303	99.9	99.9	K-10|10|d|2333850:2335303	IS10	3022574	3024572	100	99.9	S397|14|d|3021119:3022572	IS14
Telford|15|u|2769547:2771000	1079508	1081506	100	99.9	K-10|4|d|1078053:1079506	IS4	3192492	3194490	100	99.9	S397|15|u|3194492:3195945	IS15
Telford|15|d|2769547:2771000	1076053	1078053	99.85	100	K-10|4|u|1078053:1079506	IS4	3195945	3197945	99.95	100	S397|15|d|3194492:3195945	IS15
Telford|16|u|2906188:2907641	941383	943383	99.9	100			3329025	3331025	100	100
Telford|16|d|2906188:2907641	939382	941382	99.95	100			3331026	3333026	99.95	100
Telford|17|u|2954289:2955742	894750	896750	99.9	100			3375674	3377674	99.95	100
Telford|17|d|2954289:2955742	892749	894746	99.9	99.85			3377675	3379675	100	100
Telford|18|u|3191811:3193264	2875352	2877363	99.354	100.55			1353264	1355264	100	100	S397|5|d|1351811:1353264	IS5
Telford|18|d|3191811:3193264	2449641	2451637	99.9	99.8	K-10|12|d|2448184:2449637	IS12	1786648	1788648	99.9	100	S397|6|u|1788648:1790101	IS6
Telford|19|u|3485704:3487157	2742990	2744990	99.8	100	K-10|13|u|2744990:2746443	IS13	3746461	3748461	99.95	100	S397|16|u|3748461:3749914	IS16
Telford|19|d|3485704:3487157	2746443	2748443	99.9	100	K-10|13|d|2744990:2746443	IS13	3749914	3751914	100	100	S397|16|d|3748461:3749914	IS16
Telford|20|u|3955714:3957167	3865288	3867285	99.95	99.85	K-10|15|u|3867288:3868741	IS15	3940401	3942398	99.95	99.85	S397|17|u|3942401:3943854	IS17
Telford|20|d|3955714:3957167	4530693	4532691	99.9	99.9	K-10|16|d|4529238:4530691	IS16	4149012	4151012	100	100	S397|18|u|4151012:4152465	IS18
Telford|21|u|4164267:4165720	4736021	4738005	99.2	99.2			3943854	3945854	99.95	100	S397|17|d|3942401:3943854	IS17
Telford|21|d|4164267:4165720	4527238	4529238	99.9	100	K-10|16|u|4529238:4530691	IS16	4152465	4154465	99.9	100	S397|18|d|4151012:4152465	IS18
Telford|22|u|4825455:4826908	0	0	0	0			4811845	4813845	99.95	100	S397|19|u|4813680:4815133	IS19
Telford|22|d|4825455:4826908	4748981	4750979	99.95	99.9	K-10|17|d|4747596:4748979	IS17	4815133	4817133	99.9	100	S397|19|d|4813680:4815133	IS19
