# Supplementary material for: Whole-Genome Analysis of Mycobacterium avium subsp. paratuberculosis IS900 Insertions Reveals Strain Type-Specific Modalities
Source: Front Microbiol. 2021 May 10;12:660002. doi: 10.3389/fmicb.2021.660002 (PMC8141618; doi:10.3389/fmicb.2021.660002)
Supplement: Supplementary Table 3 — IS900 orthologous analysis across all complete genomes. [file Table_3.XLSX]

## Sheet: Sheet1
K-10	FDAARGOS_305	JII-1961	MAP-TANUVAS-TN-India-2008	MAPK_JJ1-13	MAPK_JB16-15	MAPK_CN4-13	MAPK_CN9-15	MAPK_CN7-15	MAP4	S397	JIII-386	Telford
K-10|1|u|39805:41258	FDAARGOS_305|2|d|682425:683878	JII-1961|1|u|39806:41259	MAP-TANUVAS-TN-India-2008|1|u|39805:41258	MAPK_JJ1-13|17|u|4818877:4820330	MAPK_JB16-15|3|u|592868:594321	MAPK_CN4-13|4|d|1334595:1336048	MAPK_CN9-15|6|u|2338204:2339657	MAPK_CN7-15|11|d|2432788:2434241	MAP4|14|d|4166565:4168018	S397|1|d|106096:107549	JIII-386|1|d|106321:107772	Telford|1|u|42594:44047
K-10|1|d|39805:41258	FDAARGOS_305|2|u|682425:683878	JII-1961|1|d|39806:41259	MAP-TANUVAS-TN-India-2008|1|d|39805:41258	MAPK_JJ1-13|17|d|4818877:4820330	MAPK_JB16-15|3|d|592868:594321	MAPK_CN4-13|4|u|1334595:1336048	MAPK_CN9-15|6|d|2338204:2339657	MAPK_CN7-15|11|u|2432788:2434241	MAP4|14|u|4166565:4168018	S397|1|u|106096:107549	JIII-386|1|u|106321:107772	Telford|1|d|42594:44047
K-10|2|u|161488:162941	FDAARGOS_305|1|d|560804:562257	JII-1961|2|u|161473:162926	MAP-TANUVAS-TN-India-2008|2|u|161488:162941	MAPK_JJ1-13|1|u|101845:103298	MAPK_JB16-15|4|u|714487:715940	MAPK_CN4-13|3|d|1212961:1214414	MAPK_CN9-15|7|u|2459825:2461278	MAPK_CN7-15|10|d|2311166:2312619	MAP4|13|d|4046283:4047736	S397|2|u|164017:165470	JIII-386|2|u|164227:165680	Telford|2|u|164102:165555
K-10|2|d|161488:162941	FDAARGOS_305|1|u|560804:562257	JII-1961|2|d|161473:162926	MAP-TANUVAS-TN-India-2008|2|d|161488:162941	MAPK_JJ1-13|1|d|101845:103298	MAPK_JB16-15|4|d|714487:715940	MAPK_CN4-13|3|u|1212961:1214414	MAPK_CN9-15|7|d|2459825:2461278	MAPK_CN7-15|10|u|2311166:2312619	MAP4|13|u|4046283:4047736	S397|2|d|164017:165470	JIII-386|2|d|164227:165680	Telford|2|d|164102:165555
K-10|3|u|1002497:1003950	FDAARGOS_305|17|d|4552299:4553752	JII-1961|3|u|1002377:1003830	MAP-TANUVAS-TN-India-2008|3|u|1002497:1003950	MAPK_JJ1-13|2|u|942726:944179	MAPK_JB16-15|5|u|1555417:1556870	MAPK_CN4-13|2|d|372075:373528	MAPK_CN9-15|8|u|3300751:3302204	MAPK_CN7-15|9|d|1470172:1471625	MAP4|12|d|3205287:3206740
K-10|3|d|1002497:1003950	FDAARGOS_305|17|u|4552299:4553752	JII-1961|3|d|1002377:1003830	MAP-TANUVAS-TN-India-2008|3|d|1002497:1003950	MAPK_JJ1-13|2|d|942726:944179	MAPK_JB16-15|5|d|1555417:1556870	MAPK_CN4-13|2|u|372075:373528	MAPK_CN9-15|8|d|3300751:3302204	MAPK_CN7-15|9|u|1470172:1471625	MAP4|12|u|3205287:3206740
K-10|4|u|1078053:1079506	FDAARGOS_305|16|d|4476743:4478196	JII-1961|4|u|1077933:1079386	MAP-TANUVAS-TN-India-2008|4|u|1078053:1079506	MAPK_JJ1-13|3|u|1018276:1019729	MAPK_JB16-15|6|u|1630968:1632421	MAPK_CN4-13|1|d|296524:297977	MAPK_CN9-15|9|u|3376318:3377771	MAPK_CN7-15|8|d|1394616:1396069	MAP4|11|d|3129734:3131187	S397|15|d|3194492:3195945	JIII-386|6|u|1621182:1622635	Telford|15|d|2769547:2771000
K-10|4|d|1078053:1079506	FDAARGOS_305|16|u|4476743:4478196	JII-1961|4|d|1077933:1079386	MAP-TANUVAS-TN-India-2008|4|d|1078053:1079506	MAPK_JJ1-13|3|d|1018276:1019729	MAPK_JB16-15|6|d|1630968:1632421	MAPK_CN4-13|1|u|296524:297977	MAPK_CN9-15|9|d|3376318:3377771	MAPK_CN7-15|8|u|1394616:1396069	MAP4|11|u|3129734:3131187	S397|15|u|3194492:3195945	JIII-386|6|d|1621182:1622635	Telford|15|u|2769547:2771000
K-10|5|u|1882157:1883610	FDAARGOS_305|15|d|3672653:3674106	JII-1961|5|u|1882292:1883745	MAP-TANUVAS-TN-India-2008|5|u|1882157:1883610	MAPK_JJ1-13|4|u|1828976:1830428	MAPK_JB16-15|7|u|2441669:2443121	MAPK_CN4-13|16|d|4323012:4324464	MAPK_CN9-15|10|u|4180732:4182185	MAPK_CN7-15|7|d|584130:585583	MAP4|10|d|2325650:2327103	S397|9|u|2586727:2588179	JIII-386|12|d|2228972:2230424	Telford|13|d|2437003:2438456
K-10|5|d|1882157:1883610	FDAARGOS_305|15|u|3672653:3674106	JII-1961|5|d|1882292:1883745	MAP-TANUVAS-TN-India-2008|5|d|1882157:1883610	MAPK_JJ1-13|4|d|1828976:1830428	MAPK_JB16-15|7|d|2441669:2443121	MAPK_CN4-13|16|u|4323012:4324464	MAPK_CN9-15|10|d|4180732:4182185	MAPK_CN7-15|7|u|584130:585583	MAP4|10|u|2325650:2327103	S397|9|d|2586727:2588179	JIII-386|12|u|2228972:2230424	Telford|12|d|2416112:2417565
K-10|6|u|1933782:1935235	FDAARGOS_305|14|d|3621032:3622485	JII-1961|6|u|1933915:1935368	MAP-TANUVAS-TN-India-2008|6|u|1933782:1935235	MAPK_JJ1-13|5|u|1880597:1882050	MAPK_JB16-15|8|u|2493290:2494743	MAPK_CN4-13|15|d|4271390:4272843	MAPK_CN9-15|11|u|4232354:4233807	MAPK_CN7-15|6|d|532509:533962	MAP4|9|d|2274028:2275481	S397|11|u|2619869:2621322	JIII-386|10|d|2195830:2197283	Telford|11|d|2403861:2405314
K-10|6|d|1933782:1935235	FDAARGOS_305|14|u|3621032:3622485	JII-1961|6|d|1933915:1935368	MAP-TANUVAS-TN-India-2008|6|d|1933782:1935235	MAPK_JJ1-13|5|d|1880597:1882050	MAPK_JB16-15|8|d|2493290:2494743	MAPK_CN4-13|15|u|4271390:4272843	MAPK_CN9-15|11|d|4232354:4233807	MAPK_CN7-15|6|u|532509:533962	MAP4|9|u|2274028:2275481	S397|11|d|2619869:2621322	JIII-386|10|u|2195830:2197283	Telford|11|u|2403861:2405314
K-10|7|u|1946774:1948226	FDAARGOS_305|13|d|3608041:3609493	JII-1961|7|u|1946907:1948359	MAP-TANUVAS-TN-India-2008|7|u|1946774:1948226	MAPK_JJ1-13|6|u|1893589:1895041	MAPK_JB16-15|9|u|2506282:2507734	MAPK_CN4-13|14|d|4258399:4259851	MAPK_CN9-15|12|u|4245346:4246798	MAPK_CN7-15|5|d|519518:520970	MAP4|8|d|2261037:2262489
K-10|7|d|1946774:1948226	FDAARGOS_305|13|u|3608041:3609493	JII-1961|7|d|1946907:1948359	MAP-TANUVAS-TN-India-2008|7|d|1946774:1948226	MAPK_JJ1-13|6|d|1893589:1895041	MAPK_JB16-15|9|d|2506282:2507734	MAPK_CN4-13|14|u|4258399:4259851	MAPK_CN9-15|12|d|4245346:4246798	MAPK_CN7-15|5|u|519518:520970	MAP4|8|u|2261037:2262489
K-10|8|u|1955273:1956725	FDAARGOS_305|12|d|3599542:3600994	JII-1961|8|u|1955406:1956858	MAP-TANUVAS-TN-India-2008|8|u|1955273:1956725	MAPK_JJ1-13|7|u|1902088:1903540	MAPK_JB16-15|10|u|2514781:2516233	MAPK_CN4-13|13|d|4249900:4251352	MAPK_CN9-15|13|u|4253845:4255297	MAPK_CN7-15|4|d|511019:512471	MAP4|7|d|2252536:2253988	S397|12|u|2639909:2641361	JIII-386|9|d|2175696:2177149	Telford|10|d|2383855:2385307
K-10|8|d|1955273:1956725	FDAARGOS_305|12|u|3599542:3600994	JII-1961|8|d|1955406:1956858	MAP-TANUVAS-TN-India-2008|8|d|1955273:1956725	MAPK_JJ1-13|7|d|1902088:1903540	MAPK_JB16-15|10|d|2514781:2516233	MAPK_CN4-13|13|u|4249900:4251352	MAPK_CN9-15|13|d|4253845:4255297	MAPK_CN7-15|4|u|511019:512471	MAP4|7|u|2252536:2253988	S397|12|d|2639909:2641361	JIII-386|9|u|2175696:2177149	Telford|10|u|2383855:2385307
K-10|9|u|2241850:2243303	FDAARGOS_305|11|d|3312826:3314279	JII-1961|9|u|2241985:2243438	MAP-TANUVAS-TN-India-2008|9|u|2241850:2243303	MAPK_JJ1-13|8|u|2188782:2190235	MAPK_JB16-15|11|u|2801475:2802928	MAPK_CN4-13|12|d|3963200:3964653	MAPK_CN9-15|14|u|4540541:4541994	MAPK_CN7-15|3|d|224324:225777	MAP4|6|d|1966001:1967454	S397|13|u|2929000:2930448	JIII-386|8|d|1886638:1888086	Telford|9|d|2094566:2096014
K-10|9|d|2241850:2243303	FDAARGOS_305|11|u|3312826:3314279	JII-1961|9|d|2241985:2243438	MAP-TANUVAS-TN-India-2008|9|d|2241850:2243303	MAPK_JJ1-13|8|d|2188782:2190235	MAPK_JB16-15|11|d|2801475:2802928	MAPK_CN4-13|12|u|3963200:3964653	MAPK_CN9-15|14|d|4540541:4541994	MAPK_CN7-15|3|u|224324:225777	MAP4|6|u|1966001:1967454	S397|13|d|2929000:2930448	JIII-386|8|u|1886638:1888086	Telford|9|u|2094566:2096014
K-10|10|u|2333850:2335303	FDAARGOS_305|10|d|3220662:3222115	JII-1961|10|u|2334158:2335611	MAP-TANUVAS-TN-India-2008|10|u|2333850:2335303	MAPK_JJ1-13|9|u|2280947:2282400	MAPK_JB16-15|12|u|2893640:2895093	MAPK_CN4-13|11|d|3871035:3872488	MAPK_CN9-15|15|u|4632704:4634157	MAPK_CN7-15|2|d|132162:133615	MAP4|5|d|1873837:1875290	S397|14|u|3021119:3022572	JIII-386|7|d|1794547:1796000	Telford|8|d|2002507:2003960
K-10|10|d|2333850:2335303	FDAARGOS_305|10|u|3220662:3222115	JII-1961|10|d|2334158:2335611	MAP-TANUVAS-TN-India-2008|10|d|2333850:2335303	MAPK_JJ1-13|9|d|2280947:2282400	MAPK_JB16-15|12|d|2893640:2895093	MAPK_CN4-13|11|u|3871035:3872488	MAPK_CN9-15|15|d|4632704:4634157	MAPK_CN7-15|2|u|132162:133615	MAP4|5|u|1873837:1875290	S397|14|d|3021119:3022572	JIII-386|7|u|1794547:1796000	Telford|14|d|2596015:2597468
K-10|11|u|2388798:2390207	FDAARGOS_305|9|d|3165758:3167167	JII-1961|11|u|2389113:2390522	MAP-TANUVAS-TN-India-2008|11|u|2388798:2390207	MAPK_JJ1-13|10|u|2335894:2337303	MAPK_JB16-15|13|u|2948587:2949996	MAPK_CN4-13|10|d|3816132:3817541	MAPK_CN9-15|16|u|4687651:4689060	MAPK_CN7-15|1|d|77259:78668	MAP4|4|d|1818933:1820342	S397|7|d|1882227:1883636	JIII-386|14|u|2935852:2937261	Telford|7|d|1450381:1451790
K-10|11|d|2388798:2390207	FDAARGOS_305|9|u|3165758:3167167	JII-1961|11|d|2389113:2390522	MAP-TANUVAS-TN-India-2008|11|d|2388798:2390207	MAPK_JJ1-13|10|d|2335894:2337303	MAPK_JB16-15|13|d|2948587:2949996	MAPK_CN4-13|10|u|3816132:3817541	MAPK_CN9-15|16|d|4687651:4689060	MAPK_CN7-15|1|u|77259:78668	MAP4|4|u|1818933:1820342	S397|7|u|1882227:1883636	JIII-386|14|d|2935852:2937261	Telford|7|u|1450381:1451790
K-10|12|u|2448184:2449637	FDAARGOS_305|8|d|3106288:3107741	JII-1961|12|u|2448539:2449992	MAP-TANUVAS-TN-India-2008|12|u|2448184:2449637	MAPK_JJ1-13|11|u|2395317:2396770	MAPK_JB16-15|14|u|3008010:3009463					S397|6|d|1788648:1790101	JIII-386|15|u|3029387:3030840	Telford|6|d|1354944:1356397
K-10|12|d|2448184:2449637	FDAARGOS_305|8|u|3106288:3107741	JII-1961|12|d|2448539:2449992	MAP-TANUVAS-TN-India-2008|12|d|2448184:2449637	MAPK_JJ1-13|11|d|2395317:2396770	MAPK_JB16-15|14|d|3008010:3009463					S397|6|u|1788648:1790101	JIII-386|15|d|3029387:3030840	Telford|18|d|3191811:3193264
K-10|13|u|2744990:2746443	FDAARGOS_305|7|d|2809482:2810935	JII-1961|13|u|2745345:2746798	MAP-TANUVAS-TN-India-2008|13|u|2744990:2746443	MAPK_JJ1-13|12|u|2692112:2693565	MAPK_JB16-15|15|u|3304806:3306259	MAPK_CN4-13|9|d|3461323:3462776	MAPK_CN9-15|1|u|211148:212601	MAPK_CN7-15|16|d|4559591:4561044	MAP4|3|d|1464110:1465563	S397|16|u|3748461:3749914	JIII-386|16|u|3324880:3326333	Telford|19|u|3485704:3487157
K-10|13|d|2744990:2746443	FDAARGOS_305|7|u|2809482:2810935	JII-1961|13|d|2745345:2746798	MAP-TANUVAS-TN-India-2008|13|d|2744990:2746443	MAPK_JJ1-13|12|d|2692112:2693565	MAPK_JB16-15|15|d|3304806:3306259	MAPK_CN4-13|9|u|3461323:3462776	MAPK_CN9-15|1|d|211148:212601	MAPK_CN7-15|16|u|4559591:4561044	MAP4|3|u|1464110:1465563	S397|16|d|3748461:3749914	JIII-386|16|d|3324880:3326333	Telford|19|d|3485704:3487157
K-10|14|u|2897850:2899303	FDAARGOS_305|6|d|2656625:2658078	JII-1961|14|u|2898206:2899659	MAP-TANUVAS-TN-India-2008|14|u|2897850:2899303	MAPK_JJ1-13|13|u|2844959:2846412	MAPK_JB16-15|16|u|3457682:3459135	MAPK_CN4-13|8|d|3308446:3309899	MAPK_CN9-15|2|u|364053:365506	MAPK_CN7-15|15|d|4406703:4408156	MAP4|2|d|1311219:1312672	S397|4|d|1329875:1331328	JIII-386|4|d|1329679:1331132	Telford|5|d|1332870:1334323
K-10|14|d|2897850:2899303	FDAARGOS_305|6|u|2656625:2658078	JII-1961|14|d|2898206:2899659	MAP-TANUVAS-TN-India-2008|14|d|2897850:2899303	MAPK_JJ1-13|13|d|2844959:2846412	MAPK_JB16-15|16|d|3457682:3459135	MAPK_CN4-13|8|u|3308446:3309899	MAPK_CN9-15|2|d|364053:365506	MAPK_CN7-15|15|u|4406703:4408156	MAP4|2|u|1311219:1312672	S397|4|u|1329875:1331328	JIII-386|4|u|1329679:1331132	Telford|5|u|1332870:1334323
K-10|15|u|3867288:3868741	FDAARGOS_305|5|d|1687195:1688648	JII-1961|15|u|3867629:3869082	MAP-TANUVAS-TN-India-2008|15|u|3867288:3868741	MAPK_JJ1-13|14|u|3814342:3815795	MAPK_JB16-15|17|u|4427122:4428575	MAPK_CN4-13|7|d|2339140:2340593	MAPK_CN9-15|3|u|1333429:1334882	MAPK_CN7-15|14|d|3437449:3438902	MAP4|1|d|342221:343674	S397|17|u|3942401:3943854	JIII-386|17|u|3944951:3946404	Telford|20|u|3955714:3957167
K-10|15|d|3867288:3868741	FDAARGOS_305|5|u|1687195:1688648	JII-1961|15|d|3867629:3869082	MAP-TANUVAS-TN-India-2008|15|d|3867288:3868741	MAPK_JJ1-13|14|d|3814342:3815795	MAPK_JB16-15|17|d|4427122:4428575	MAPK_CN4-13|7|u|2339140:2340593	MAPK_CN9-15|3|d|1333429:1334882	MAPK_CN7-15|14|u|3437449:3438902	MAP4|1|u|342221:343674	S397|3|d|352390:353843	JIII-386|3|u|676909:678362	Telford|3|d|352370:353823
K-10|16|u|4529238:4530691	FDAARGOS_305|3|u|1044729:1046182	JII-1961|16|u|4529583:4531036	MAP-TANUVAS-TN-India-2008|16|u|4529238:4530691	MAPK_JJ1-13|16|d|4456637:4458090	MAPK_JB16-15|2|d|230636:232089	MAPK_CN4-13|5|u|1696861:1698314	MAPK_CN9-15|5|d|1975898:1977351	MAPK_CN7-15|12|u|2795104:2796557	MAP4|15|u|4528889:4530342	S397|18|d|4151012:4152465	JIII-386|18|d|4145525:4146978	Telford|21|d|4164267:4165720
K-10|16|d|4529238:4530691	FDAARGOS_305|3|d|1044729:1046182	JII-1961|16|d|4529583:4531036	MAP-TANUVAS-TN-India-2008|16|d|4529238:4530691	MAPK_JJ1-13|16|u|4456637:4458090	MAPK_JB16-15|2|u|230636:232089	MAPK_CN4-13|5|d|1696861:1698314	MAPK_CN9-15|5|u|1975898:1977351	MAPK_CN7-15|12|d|2795104:2796557	MAP4|15|d|4528889:4530342	S397|18|u|4151012:4152465	JIII-386|18|u|4145525:4146978	Telford|20|d|3955714:3957167
K-10|17|u|4747596:4748979	FDAARGOS_305|4|u|1262839:1264222	JII-1961|17|u|4747443:4748826	MAP-TANUVAS-TN-India-2008|17|u|4747596:4748979	MAPK_JJ1-13|15|d|4238896:4240279	MAPK_JB16-15|1|d|12894:14277	MAPK_CN4-13|6|u|1914673:1916056	MAPK_CN9-15|4|d|1757858:1759241	MAPK_CN7-15|13|u|3013092:3014475	MAP4|16|u|4747240:4748623
K-10|17|d|4747596:4748979	FDAARGOS_305|4|d|1262839:1264222	JII-1961|17|d|4747443:4748826	MAP-TANUVAS-TN-India-2008|17|d|4747596:4748979	MAPK_JJ1-13|15|u|4238896:4240279	MAPK_JB16-15|1|u|12894:14277	MAPK_CN4-13|6|d|1914673:1916056	MAPK_CN9-15|4|u|1757858:1759241	MAPK_CN7-15|13|d|3013092:3014475	MAP4|16|d|4747240:4748623	S397|19|d|4813680:4815133	JIII-386|19|d|4807154:4808607	Telford|22|d|4825455:4826908
										S397|3|u|352390:353843	JIII-386|3|d|676909:678362	Telford|3|u|352370:353823
										S397|5|u|1351811:1353264	JIII-386|5|u|1351613:1353066	Telford|6|u|1354944:1356397
										S397|5|d|1351811:1353264	JIII-386|5|d|1351613:1353066	Telford|18|u|3191811:3193264
										S397|8|u|2427721:2429174	JIII-386|13|d|2383412:2384865	Telford|8|u|2002507:2003960
										S397|8|d|2427721:2429174	JIII-386|13|u|2383412:2384865	Telford|14|u|2596015:2597468
										S397|10|u|2607618:2609071	JIII-386|11|d|2208081:2209534	Telford|13|u|2437003:2438456
										S397|10|d|2607618:2609071	JIII-386|11|u|2208081:2209534	Telford|12|u|2416112:2417565
										S397|17|d|3942401:3943854	JIII-386|17|d|3944951:3946404	Telford|21|u|4164267:4165720
										S397|19|u|4813680:4815133	JIII-386|19|u|4807154:4808607	Telford|22|u|4825455:4826908
												Telford|4|u|407578:409031
				Type C								Telford|4|d|407578:409031
												Telford|16|u|2906188:2907641
												Telford|16|d|2906188:2907641
												Telford|17|u|2954289:2955742
												Telford|17|d|2954289:2955742
										subtype III	subtype III	subtype I
										Type S
